# Supplementary material for: Evaluating the scotopic visual sensitivity of walleye (Sander vitreus) and implications for foraging habitat
Source: PeerJ. 2026 Apr 29;14:e21156. doi: 10.7717/peerj.21156 (PMC13135330; doi:10.7717/peerj.21156)
Supplement: Supplemental Information 1 — Predicted max. depths values are from S. vitreus visual depth profiles. Dashes (-) indicate unreported depth values. [file peerj-14-21156-s001.xlsx]

## Sheet: Walleye
Power mW	wavelength	walleye 1 ND	Power/10^ND	pht/cm^2/s	walleye 2 ND	Power/10^ND	pht/cm^2/s	walleye 3 ND	Power/10^ND	pht/cm^2/s	walleye 4 ND	Power/10^ND	pht/cm^2/s	walleye 5 ND	Power/10^ND	pht/cm^2/s	walleye 6 ND	Power/10^ND	pht/cm^2/s	walleye 7 ND	Power/10^ND	pht/cm^2/s	walleye 8 ND	Power/10^ND	pht/cm^2/s	walleye 9 ND	Power/10^ND	pht/cm^2/s		Average	SE
0.082	400	0.5	0.0259307	2.16374e-14	0.5	0.0259307	2.16374e-14	0.6	0.0205975	2.72399e-14	0.6	0.0205975	2.72399e-14	0.4	0.0326448	1.71872e-14	0.5	0.0259307	2.16374e-14	0.6	0.0205975	2.72399e-14	0.4	0.0326448	1.71872e-14	0.4	0.0326448	1.71872e-14		1.98193e-13	4.36246e-15
0.088	425	1	0.0088	6.00078e-14	0.7	0.0175583	3.00751e-14	1.3	0.00441045	1.19731e-13	0.7	0.0175583	3.00751e-14	0.8	0.0139471	3.78623e-14	0.9	0.0110785	4.76659e-14	0.7	0.0175583	3.00751e-14	0.7	0.0175583	3.00751e-14	0.6	0.0221046	2.38895e-14		4.09457e-13	3.00052e-14
0.096	450	1.7	0.00191545	2.60373e-13	1.2	0.00605719	8.2337e-14	1.5	0.00303579	1.64284e-13	0.9	0.0120857	4.12663e-14	1.7	0.00191545	2.60373e-13	1.2	0.00605719	8.2337e-14	1.2	0.00605719	8.2337e-14	1	0.0096	5.19512e-14	0.9	0.0120857	4.12663e-14		1.06652e-12	8.8483e-14
0.103	475	1.6	0.00258724	1.8262e-13	1.3	0.00516223	9.15268e-14	1.4	0.0041005	1.15225e-13	1.1	0.00818158	5.77495e-14	1.8	0.00163244	2.89433e-13	1.7	0.00205512	2.29905e-13	1.5	0.00325715	1.4506e-13	1.1	0.00818158	5.77495e-14	1	0.0103	4.5872e-14		1.21514e-12	8.46946e-14
0.112	500	1.9	0.00141	3.1834e-13	1.5	0.00354175	1.26733e-13	1.6	0.00281331	1.59548e-13	1.5	0.00354175	1.26733e-13	2.2	0.000706672	6.35171e-13	1.9	0.00141	3.1834e-13	1.6	0.00281331	1.59548e-13	1.4	0.0044588	1.00668e-13	1.6	0.00281331	1.59548e-13		2.10463e-12	1.70508e-13
0.119	525	1.8	0.00188602	2.26659e-13	1.7	0.00237436	1.80042e-13	1.7	0.00237436	1.80042e-13	1.6	0.00298914	1.43012e-13	2.2	0.000750839	5.69341e-13	2	0.00119	3.5923e-13	1.5	0.00376311	1.13599e-13	1.6	0.00298914	1.43012e-13	1.6	0.00298914	1.43012e-13		2.05795e-12	1.47093e-13
0.126	550	1.8	0.00199697	2.04336e-13	1.5	0.00398447	1.02411e-13	2.1	0.00100085	4.07705e-13	1.2	0.00795006	5.1327e-14	2.2	0.000795006	5.1327e-13	1.8	0.00199697	2.04336e-13	1.9	0.00158625	2.57244e-13	1.7	0.00251403	1.6231e-13	1.6	0.00316498	1.28928e-13		2.03187e-12	1.48627e-13
0.131	575	1.8	0.00207621	1.87992e-13	1.5	0.00414258	9.42193e-14	1.5	0.00414258	9.42193e-14	1.1	0.0104057	3.75094e-14	2	0.00131	2.97948e-13	1.7	0.00261379	1.49328e-13	1.8	0.00207621	1.87992e-13	1.5	0.00414258	9.42193e-14	1.3	0.00656555	5.94484e-14		1.20288e-12	8.10547e-14
0.135	600	1.5	0.00426907	8.76181e-14	1.4	0.00537445	6.95975e-14	1.4	0.00537445	6.95975e-14	1.1	0.0107234	3.48814e-14	1.9	0.00169955	2.20087e-13	1.6	0.00339105	1.10305e-13	1.6	0.00339105	1.10305e-13	1.5	0.00426907	8.76181e-14	1.2	0.00851792	4.39131e-14		8.33922e-13	5.44168e-14
0.138	625	1	0.0138	2.60208e-14	0.7	0.0275346	1.30413e-14	0.7	0.0275346	1.30413e-14	1	0.0138	2.60208e-14	1.8	0.00218715	1.6418e-13	1.2	0.00870721	4.12401e-14	1.2	0.00870721	4.12401e-14	1.3	0.00691638	5.19182e-14	1.1	0.0109617	3.27582e-14		4.09461e-13	4.63556e-14
0.14	650	0.25	0.0787278	4.38569e-15	0.2	0.088334	3.90875e-15	0.2	0.088334	3.90875e-15	0.3	0.0701662	4.92082e-15	1.6	0.00351664	9.81833e-14	0.7	0.0279337	1.23605e-14	1.1	0.0111206	3.10483e-14	0.6	0.0351664	9.81833e-15	0.5	0.0442719	7.79898e-15		1.76333e-13	3.06862e-14
0.139	675	0.2	0.0877031	3.79106e-15	0.2	0.0877031	3.79106e-15	0.4	0.0553369	6.00842e-15	0.2	0.0877031	3.79106e-15	1.2	0.00877031	3.79106e-14	0.4	0.0553369	6.00842e-15	0.8	0.02203	1.50925e-14	0.1	0.110412	3.01134e-15	0.2	0.0877031	3.79106e-15		8.31955e-14	1.13727e-14
0.136	700	0.1	0.108029	2.96785e-15	0	0.136	2.35745e-15	0	0.136	2.35745e-15	0.1	0.108029	2.96785e-15	0.5	0.043007	7.4549e-15	0.1	0.108029	2.96785e-15	0.2	0.0858102	3.7363e-15	0	0.136	2.35745e-15	0.1	0.108029	2.96785e-15		3.0135e-14	1.60231e-15
																														walleye	% sens.	perch	% sens.	bluegill	% sens
																													400	1.98193e-13		2.30954e-13		2.01491e-13
																													425	4.09457e-13		7.52896e-13		4.04714e-12
																													450	1.06652e-12	0.518246	1.99052e-12		7.80556e-12	0.339263
																													475	1.49124e-12	0.724626	4.10671e-12		1.40935e-11	0.612565
																													500	2.04575e-12	0.994072	8.90738e-12	0.516226	1.71435e-11	0.745129
																													525	2.05795e-12	1	1.64729e-11	0.954685	2.30074e-11	1
																													550	2.03187e-12	0.987327	1.72548e-11	1	1.88609e-11	0.819777
																													575	1.20288e-12	0.584502	1.26608e-11	0.733754	1.76878e-11	0.76879
																													600	8.33922e-13		1.40433e-11	0.813879	1.26023e-11	0.547752
																													625	4.09461e-13		6.715e-12	0.389166	7.67261e-12
																														1.76333e-13		2.76645e-12		3.73433e-12
																														8.31955e-14		3.61642e-13		4.29269e-13
																														3.0135e-14		5.249e-14		6.03326e-14
																													walleye	% max.	450	1.06652e-12		perch	% max.	450	1.99052e-12
																													1 over 10	2.05795e-13	475	1.49124e-12		1 over 10	1.72548e-12	475	4.10671e-12
																													6	1.23477e-12	500	2.04575e-12		6	1.03529e-11	500	8.90738e-12
																													7	1.44056e-12	525	2.05795e-12		7	1.20784e-11	525	1.64729e-11
																													8	1.64636e-12	550	2.03187e-12		8	1.38039e-11	550	1.72548e-11
																													9	1.85215e-12	575	1.20288e-12		9	1.55293e-11	575	1.26608e-11
																															600	8.33922e-13				600	1.40433e-11
																													5	1.02897e-12				5	8.62741e-12	625	6.715e-12
																													bluegill	% max	425	4.04714e-12
																													1 over 10	2.30074e-12	450	7.80556e-12
																													6	1.38044e-11	475	1.40935e-11
																													7	1.61052e-11	500	1.71435e-11
																													8	1.84059e-11	525	2.30074e-11
																													9		550	1.88609e-11
																															575	1.76878e-11
																													5	1.15037e-11	600	1.26023e-11
																															625	7.67261e-12

## Sheet: Perch
Power mW	wavelength	Perch 1 ND	Power/10^ND	pht/cm^2/s	Perch 2 ND	Power/10^ND	pht/cm^2/s	Perch 3 ND	Power/10^ND	pht/cm^2/s	Perch 4 ND	Power/10^ND	pht/cm^2/s	Perch 5 ND	Power/10^ND	pht/cm^2/s	Perch 6 ND	Power/10^ND	pht/cm^2/s	Perch 7 ND	Power/10^ND	pht/cm^2/s	Perch 8 ND	Power/10^ND	pht/cm^2/s	Perch 9 ND	Power/10^ND	pht/cm^2/s		Average	SDV	2SDV	SE	2SE
0.082	400	0.7	0.0163612	3.4293e-14	0.6	0.0205975	2.72399e-14	0.6	0.0205975	2.72399e-14	0.4	0.0326448	1.71872e-14	0.5	0.0259307	2.16374e-14	0.6	0.0205975	2.72399e-14	0.6	0.0205975	2.72399e-14	0.6	0.0205975	2.72399e-14	0.5	0.0259307	2.16374e-14		2.30954e-13	4.88824e-15	1.9553e-14	1.62941e-15	3.25883e-15	2.60706e-14
0.088	425	1.1	0.00699009	7.55453e-14	1.2	0.00555242	9.51059e-14	1.2	0.00555242	9.51059e-14	1.3	0.00441045	1.19731e-13	0.8	0.0139471	3.78623e-14	1.3	0.00441045	1.19731e-13	1.3	0.00441045	1.19731e-13	1	0.0088	6.00078e-14	0.7	0.0175583	3.00751e-14		7.52896e-13	3.49275e-14	1.3971e-13	1.16425e-14	2.3285e-14	1.8628e-13
0.096	450	1.6	0.00241141	2.06821e-13	1.7	0.00191545	2.60373e-13	1.7	0.00191545	2.60373e-13	1.6	0.00241141	2.06821e-13	1.5	0.00303579	1.64284e-13	1.7	0.00191545	2.60373e-13	1.6	0.00241141	2.06821e-13	1.5	0.00303579	1.64284e-13	1.7	0.00191545	2.60373e-13		1.99052e-12	4.06772e-14	1.62709e-13	1.35591e-14	2.71181e-14	2.16945e-13
0.103	475	1.8	0.00163244	2.89433e-13	1.8	0.00163244	2.89433e-13	2.2	0.000649886	7.27023e-13	2	0.00103	4.5872e-13	1.8	0.00163244	2.89433e-13	2.1	0.000818158	5.77495e-13	2	0.00103	4.5872e-13	1.8	0.00163244	2.89433e-13	2.2	0.000649886	7.27023e-13		4.10671e-12	1.84614e-13	7.38458e-13	6.15382e-14	1.23076e-13	9.84611e-13
0.112	500	2.3	0.00056133	7.99633e-13	2.3	0.00056133	7.99633e-13	2.6	0.000281331	1.59548e-12	2.4	0.00044588	1.00668e-12	2.3	0.00056133	7.99633e-13	2.4	0.00044588	1.00668e-12	2.3	0.00056133	7.99633e-13	2.1	0.000889648	5.04535e-13	2.6	0.000281331	1.59548e-12		8.90738e-12	3.73229e-13	1.49292e-12	1.2441e-13	2.48819e-13	1.99055e-12
0.119	525	2.6	0.000298914	1.43012e-12	2.6	0.000298914	1.43012e-12	2.9	0.000149812	2.85347e-12	2.8	0.000188602	2.26659e-12	2.7	0.000237436	1.80042e-12	2.7	0.000237436	1.80042e-12	2.5	0.000376311	1.13599e-12	2.4	0.000473748	9.02345e-13	2.9	0.000149812	2.85347e-12		1.64729e-11	7.02614e-13	2.81046e-12	2.34205e-13	4.68409e-13	3.74727e-12
0.126	550	2.8	0.000199697	2.04336e-12	2.8	0.000199697	2.04336e-12	2.9	0.000158625	2.57244e-12	2.8	0.000199697	2.04336e-12	2.6	0.000316498	1.28928e-12	2.8	0.000199697	2.04336e-12	2.7	0.000251403	1.6231e-12	2.5	0.000398447	1.02411e-12	2.9	0.000158625	2.57244e-12		1.72548e-11	5.24494e-13	2.09798e-12	1.74831e-13	3.49663e-13	2.7973e-12
0.131	575	2.7	0.000261379	1.49328e-12	2.7	0.000261379	1.49328e-12	2.7	0.000261379	1.49328e-12	2.6	0.000329057	1.18615e-12	2.6	0.000329057	1.18615e-12	2.7	0.000261379	1.49328e-12	2.7	0.000261379	1.49328e-12	2.5	0.000414258	9.42193e-13	2.8	0.000207621	1.87992e-12		1.26608e-11	2.67971e-13	1.07188e-12	8.93236e-14	1.78647e-13	1.42918e-12
0.135	600	2.7	0.00026936	1.38865e-12	2.6	0.000339105	1.10305e-12	2.8	0.000213961	1.74821e-12	2.7	0.00026936	1.38865e-12	2.9	0.000169955	2.20087e-12	2.8	0.000213961	1.74821e-12	2.7	0.00026936	1.38865e-12	2.5	0.000426907	8.76181e-13	2.9	0.000169955	2.20087e-12		1.40433e-11	4.55077e-13	1.82031e-12	1.51692e-13	3.03385e-13	2.42708e-12
0.138	625	2	0.00138	2.60208e-13	2.2	0.000870721	4.12401e-13	2.8	0.000218715	1.6418e-12	2.5	0.000436394	8.22848e-13	2.5	0.000436394	8.22848e-13	2.3	0.000691638	5.19182e-13	2.2	0.000870721	4.12401e-13	2.3	0.000691638	5.19182e-13	2.7	0.000275346	1.30413e-12		6.715e-12	4.59243e-13	1.83697e-12	1.53081e-13	3.06162e-13	2.4493e-12
0.14	650	1.8	0.00221885	1.5561e-13	1.8	0.00221885	1.5561e-13	2.3	0.000701662	4.92082e-13	1.7	0.00279337	1.23605e-13	2.2	0.00088334	3.90875e-13	1.8	0.00221885	1.5561e-13	1.8	0.00221885	1.5561e-13	1.8	0.00221885	1.5561e-13	2.6	0.000351664	9.81833e-13		2.76645e-12	2.83927e-13	1.13571e-12	9.46424e-14	1.89285e-13	1.51428e-12
0.139	675	1	0.0139	2.392e-14	1	0.0139	2.392e-14	1.4	0.00553369	6.00842e-14	0.9	0.0174991	1.90003e-14	1.2	0.00877031	3.79106e-14	1.2	0.00877031	3.79106e-14	0.8	0.02203	1.50925e-14	1	0.0139	2.392e-14	1.7	0.00277341	1.19884e-13		3.61642e-13	3.28449e-14	1.3138e-13	1.09483e-14	2.18966e-14	1.75173e-13
0.136	700	0.2	0.0858102	3.7363e-15	0.1	0.108029	2.96785e-15	0.5	0.043007	7.4549e-15	0.2	0.0858102	3.7363e-15	0.6	0.0341617	9.38517e-15	0.4	0.0541426	5.92164e-15	0.2	0.0858102	3.7363e-15	0.2	0.0858102	3.7363e-15	0.7	0.0271356	1.18152e-14		5.249e-14	3.09913e-15	1.23965e-14	1.03304e-15	2.06609e-15	1.65287e-14

## Sheet: Bluegill
Power mW	wavelength	Bluegill 1 ND	Power/10^ND	pht/cm^2/s	Bluegill 2 ND	Power/10^ND	pht/cm^2/s	Bluegill 3 ND	Power/10^ND	pht/cm^2/s	Bluegill 4 ND	Power/10^ND	pht/cm^2/s	Bluegill 5 ND	Power/10^ND	pht/cm^2/s	Bluegill 6 ND	Power/10^ND	pht/cm^2/s	Bluegill 7 ND	Power/10^ND	pht/cm^2/s	Bluegill 8 ND	Power/10^ND	pht/cm^2/s	Bluegill 9 ND	Power/10^ND	pht/cm^2/s		Average	SDV	SE	2SE
0.082	400	0.5	0.0259307	2.16374e-14	0.4	0.0326448	1.71872e-14	0.5	0.0259307	2.16374e-14	0.5	0.0259307	2.16374e-14	0.5	0.0259307	2.16374e-14	0.5	0.0259307	2.16374e-14	0.6	0.0205975	2.72399e-14	0.5	0.0259307	2.16374e-14	0.6	0.0205975	2.72399e-14		2.01491e-13	1.24507e-14	4.15024e-15	8.30047e-15
0.088	425	2.3	0.000441045	1.19731e-12	2	0.00088	6.00078e-13	2.2	0.000555242	9.51059e-13	1.5	0.0027828	1.89761e-13	1.7	0.00175583	3.00751e-13	1.6	0.00221046	2.38895e-13	1.5	0.0027828	1.89761e-13	1.5	0.0027828	1.89761e-13	1.5	0.0027828	1.89761e-13		4.04714e-12	1.52957e-12	5.09857e-13	1.01971e-12
0.096	450	2.6	0.000241141	2.06821e-12	2.2	0.000605719	8.2337e-13	2.6	0.000241141	2.06821e-12	2	0.00096	5.19512e-13	2.2	0.000605719	8.2337e-13	2	0.00096	5.19512e-13	1.8	0.0015215	3.2779e-13	1.8	0.0015215	3.2779e-13	1.8	0.0015215	3.2779e-13		7.80556e-12	2.82962e-12	9.43206e-13	1.88641e-12
0.103	475	2.9	0.000129669	3.64375e-12	2.5	0.000325715	1.4506e-12	2.8	0.000163244	2.89433e-12	2.3	0.000516223	9.15268e-13	2.5	0.000325715	1.4506e-12	2.2	0.000649886	7.27023e-13	2	0.00103	4.5872e-13	2.2	0.000649886	7.27023e-13	2.6	0.000258724	1.8262e-12		1.40935e-11	4.29724e-12	1.43241e-12	2.86482e-12
0.112	500	2.9	0.000141	3.1834e-12	2.6	0.000281331	1.59548e-12	3	0.000112	4.00766e-12	2.4	0.00044588	1.00668e-12	2.7	0.000223469	2.00859e-12	2.4	0.00044588	1.00668e-12	2.3	0.00056133	7.99633e-13	2.4	0.00044588	1.00668e-12	2.8	0.000177508	2.52866e-12		1.71435e-11	4.51525e-12	1.50508e-12	3.01017e-12
0.119	525	3.1	9.45251e-05	4.52244e-12	2.8	0.000188602	2.26659e-12	3.2	7.50839e-05	5.69341e-12	2.6	0.000298914	1.43012e-12	2.7	0.000237436	1.80042e-12	2.6	0.000298914	1.43012e-12	2.5	0.000376311	1.13599e-12	2.5	0.000376311	1.13599e-12	3	0.000119	3.5923e-12		2.30074e-11	6.63429e-12	2.21143e-12	4.42286e-12
0.126	550	3.1	0.000100085	4.07705e-12	2.8	0.000199697	2.04336e-12	3.2	7.95006e-05	5.1327e-12	2.6	0.000316498	1.28928e-12	2.7	0.000251403	1.6231e-12	2.5	0.000398447	1.02411e-12	2.5	0.000398447	1.02411e-12	2.5	0.000398447	1.02411e-12	2.7	0.000251403	1.6231e-12		1.88609e-11	5.94874e-12	1.98291e-12	3.96583e-12
0.131	575	3.1	0.000104057	3.75094e-12	2.8	0.000207621	1.87992e-12	3.2	8.26554e-05	4.72215e-12	2.5	0.000414258	9.42193e-13	2.8	0.000207621	1.87992e-12	2.4	0.00052152	7.4841e-13	2.5	0.000414258	9.42193e-13	2.5	0.000414258	9.42193e-13	2.8	0.000207621	1.87992e-12		1.76878e-11	5.55548e-12	1.85183e-12	3.70365e-12
0.135	600	2.8	0.000213961	1.74821e-12	2.6	0.000339105	1.10305e-12	3	0.000135	2.77073e-12	2.5	0.000426907	8.76181e-13	2.7	0.00026936	1.38865e-12	2.3	0.000676603	5.52833e-13	2.4	0.000537445	6.95975e-13	2.4	0.000537445	6.95975e-13	3	0.000135	2.77073e-12		1.26023e-11	3.44985e-12	1.14995e-12	2.2999e-12
0.138	625	2.7	0.000275346	1.30413e-12	2.3	0.000691638	5.19182e-13	2.8	0.000218715	1.6418e-12	2	0.00138	2.60208e-13	2.2	0.000870721	4.12401e-13	2.2	0.000870721	4.12401e-13	2	0.00138	2.60208e-13	2	0.00138	2.60208e-13	3	0.000138	2.60208e-12		7.67261e-12	3.29814e-12	1.09938e-12	2.19876e-12
0.14	650	1.9	0.0017625	1.95901e-13	1.6	0.00351664	9.81833e-14	2	0.0014	2.46625e-13	2.4	0.00055735	6.19495e-13	2.8	0.000221885	1.5561e-12	1.6	0.00351664	9.81833e-14	1.4	0.0055735	6.19495e-14	1.5	0.00442719	7.79898e-14	2.5	0.000442719	7.79898e-13		3.73433e-12	1.9962e-12	6.65399e-13	1.3308e-12
0.139	675	1.3	0.0069665	4.77266e-14	0.8	0.02203	1.50925e-14	1.3	0.0069665	4.77266e-14	0.7	0.0277341	1.19884e-14	1	0.0139	2.392e-14	0.8	0.02203	1.50925e-14	0.6	0.0349152	9.52271e-15	0.9	0.0174991	1.90003e-14	2	0.00139	2.392e-13		4.29269e-13	2.92987e-13	9.76622e-14	1.95324e-13
0.136	700	0.5	0.043007	7.4549e-15	0.1	0.108029	2.96785e-15	0.5	0.043007	7.4549e-15	0.2	0.0858102	3.7363e-15	0.3	0.0681615	4.70373e-15	0.2	0.0858102	3.7363e-15	0.1	0.108029	2.96785e-15	0.2	0.0858102	3.7363e-15	1	0.0136	2.35745e-14		6.03326e-14	2.62328e-14	8.74428e-15	1.74886e-14

## Sheet: Sheet2
Power mW	wavelength	walleye 1 ND	Power/10^ND	pht/cm^2/s	walleye 2 ND	Power/10^ND	pht/cm^2/s	walleye 3 ND	Power/10^ND	pht/cm^2/s	walleye 4 ND	Power/10^ND	pht/cm^2/s	walleye 5 ND	Power/10^ND	pht/cm^2/s	walleye 6 ND	Power/10^ND	pht/cm^2/s	walleye 7 ND	Power/10^ND	pht/cm^2/s	walleye 8 ND	Power/10^ND	pht/cm^2/s	walleye 9 ND	Power/10^ND	pht/cm^2/s		Average	SDV	SE
0.082	400	0.5	0.0259307	4.62163e+13	0.5	0.0259307	4.62163e+13	0.6	0.0205975	3.67109e+13	0.6	0.0205975	3.67109e+13	0.4	0.0326448	5.81828e+13	0.5	0.0259307	4.62163e+13	0.6	0.0205975	3.67109e+13	0.4	0.0326448	5.81828e+13	0.4	0.0326448	5.81828e+13		4.2333e+14	9.31796e+12	3.10599e+12
0.088	425	1	0.0088	1.66645e+13	0.7	0.0175583	3.32501e+13	1.3	0.00441045	8.35204e+12	0.7	0.0175583	3.32501e+13	0.8	0.0139471	2.64115e+13	0.9	0.0110785	2.09794e+13	0.7	0.0175583	3.32501e+13	0.7	0.0175583	3.32501e+13	0.6	0.0221046	4.18594e+13		2.47267e+14	1.04055e+13	3.4685e+12
0.096	450	1.7	0.00191545	3.84065e+12	1.2	0.00605719	1.21452e+13	1.5	0.00303579	6.08702e+12	0.9	0.0120857	2.42329e+13	1.7	0.00191545	3.84065e+12	1.2	0.00605719	1.21452e+13	1.2	0.00605719	1.21452e+13	1	0.0096	1.92488e+13	0.9	0.0120857	2.42329e+13		1.17919e+14	7.97714e+12	2.65905e+12
0.103	475	1.8	0.00163244	3.45503e+12	1.3	0.00516223	1.09258e+13	1.4	0.0041005	8.67864e+12	1.1	0.00818158	1.73162e+13	2	0.00103	2.17998e+12	1.7	0.00205512	4.34963e+12	1.5	0.00325715	6.89369e+12	1.1	0.00818158	1.73162e+13	1	0.0103	2.17998e+13		9.29148e+13	7.01348e+12	2.33783e+12
0.112	500	1.9	0.00141	3.1413e+12	1.5	0.00354175	7.89058e+12	1.4	0.0044588	9.93365e+12	1.5	0.00354175	7.89058e+12	2.2	0.000706672	1.57438e+12	1.9	0.00141	3.1413e+12	1.6	0.00281331	6.26771e+12	1.4	0.0044588	9.93365e+12	1.6	0.00281331	6.26771e+12		5.60409e+13	3.03535e+12	1.01178e+12
0.119	525	1.8	0.00188602	4.41192e+12	1.7	0.00237436	5.55427e+12	1.7	0.00237436	5.55427e+12	1.6	0.00298914	6.99242e+12	2.2	0.000750839	1.75642e+12	2	0.00119	2.78373e+12	1.5	0.00376311	8.80293e+12	1.6	0.00298914	6.99242e+12	1.6	0.00298914	6.99242e+12		4.98408e+13	2.24056e+12	7.46852e+11
0.126	550	1.8	0.00199697	4.89389e+12	1.5	0.00398447	9.7646e+12	2.1	0.00100085	2.45276e+12	1.2	0.00795006	1.94829e+13	2.2	0.000795006	1.94829e+12	1.8	0.00199697	4.89389e+12	1.9	0.00158625	3.88736e+12	1.7	0.00251403	6.16104e+12	1.6	0.00316498	7.75629e+12		6.1241e+13	5.35205e+12	1.78402e+12
0.131	575	1.8	0.00207621	5.31937e+12	1.5	0.00414258	1.06135e+13	1.5	0.00414258	1.06135e+13	1.1	0.0104057	2.666e+13	2	0.00131	3.3563e+12	1.7	0.00261379	6.69669e+12	1.8	0.00207621	5.31937e+12	1.5	0.00414258	1.06135e+13	1.3	0.00656555	1.68213e+13		9.60137e+13	7.24624e+12	2.41541e+12
0.135	600	1.5	0.00426907	1.14132e+13	1.4	0.00537445	1.43683e+13	1.4	0.00537445	1.43683e+13	1.1	0.0107234	2.86686e+13	1.9	0.00169955	4.54366e+12	1.6	0.00339105	9.0658e+12	1.6	0.00339105	9.0658e+12	1.5	0.00426907	1.14132e+13	1.2	0.00851792	2.27723e+13		1.25679e+14	7.44881e+12	2.48294e+12
0.138	625	1	0.0138	3.84309e+13	0.7	0.0275346	7.66797e+13	0.7	0.0275346	7.66797e+13	1	0.0138	3.84309e+13	1.8	0.00218715	6.09088e+12	1.2	0.00870721	2.42482e+13	1.2	0.00870721	2.42482e+13	1.3	0.00691638	1.92611e+13	1.1	0.0109617	3.05267e+13		3.34596e+14	2.44692e+13	8.15639e+12
0.14	650	0.25	0.0787278	2.28014e+14	0.2	0.088334	2.55836e+14	0.2	0.088334	2.55836e+14	0.3	0.0701662	2.03218e+14	1.6	0.00351664	1.0185e+13	0.7	0.0279337	8.09026e+13	1.1	0.0111206	3.22079e+13	0.6	0.0351664	1.0185e+14	0.5	0.0442719	1.28222e+14		1.29627e+15	9.48622e+13	3.16207e+13
0.139	675	0.2	0.0877031	2.63779e+14	0.2	0.0877031	2.63779e+14	0.4	0.0553369	1.66433e+14	0.2	0.0877031	2.63779e+14	1.2	0.00877031	2.63779e+13	0.4	0.0553369	1.66433e+14	0.8	0.02203	6.62582e+13	0.1	0.110412	3.32078e+14	0.2	0.0877031	2.63779e+14		1.81269e+15	1.02459e+14	3.41529e+13
0.136	700	0.1	0.108029	3.36944e+14	0	0.136	4.24188e+14	0	0.136	4.24188e+14	0.1	0.108029	3.36944e+14	0.5	0.043007	1.3414e+14	0.1	0.108029	3.36944e+14	0.2	0.0858102	2.67644e+14	0	0.136	4.24188e+14	0.1	0.108029	3.36944e+14		3022123804435576	9.27054e+13	3.09018e+13

## Sheet: Sheet3
Power mW	wavelength	Perch 1 ND	Power/10^ND	pht/cm^2/s	Perch 2 ND	Power/10^ND	pht/cm^2/s	Perch 3 ND	Power/10^ND	pht/cm^2/s	Perch 4 ND	Power/10^ND	pht/cm^2/s	Perch 5 ND	Power/10^ND	pht/cm^2/s	Perch 6 ND	Power/10^ND	pht/cm^2/s	Perch 7 ND	Power/10^ND	pht/cm^2/s	Perch 8 ND	Power/10^ND	pht/cm^2/s	Perch 9 ND	Power/10^ND	pht/cm^2/s		Average	SDV	SE
0.082	400	0.7	0.0163612	2.91605e+13	0.6	0.0205975	3.67109e+13	0.6	0.0205975	3.67109e+13	0.4	0.0326448	5.81828e+13	0.5	0.0259307	4.62163e+13	0.6	0.0205975	3.67109e+13	0.6	0.0205975	3.67109e+13	0.6	0.0205975	3.67109e+13	0.5	0.0259307	4.62163e+13		3.6333e+14	8.50186e+12	2.83395e+12
0.088	425	1.1	0.00699009	1.32371e+13	1.2	0.00555242	1.05146e+13	1.2	0.00555242	1.05146e+13	1.3	0.00441045	8.35204e+12	0.8	0.0139471	2.64115e+13	1.3	0.00441045	8.35204e+12	1.3	0.00441045	8.35204e+12	1	0.0088	1.66645e+13	0.7	0.0175583	3.32501e+13		1.35648e+14	8.95783e+12	2.98594e+12
0.096	450	1.6	0.00241141	4.83509e+12	1.7	0.00191545	3.84065e+12	1.7	0.00191545	3.84065e+12	1.6	0.00241141	4.83509e+12	1.5	0.00303579	6.08702e+12	1.7	0.00191545	3.84065e+12	1.6	0.00241141	4.83509e+12	1.5	0.00303579	6.08702e+12	1.7	0.00191545	3.84065e+12		4.20419e+13	9.25265e+11	3.08422e+11
0.103	475	1.8	0.00163244	3.45503e+12	1.8	0.00163244	3.45503e+12	2.2	0.000649886	1.37547e+12	2	0.00103	2.17998e+12	1.8	0.00163244	3.45503e+12	2.1	0.000818158	1.73162e+12	2	0.00103	2.17998e+12	1.8	0.00163244	3.45503e+12	2.2	0.000649886	1.37547e+12		2.26626e+13	9.33392e+11	3.11131e+11
0.112	500	2.3	0.00056133	1.25057e+12	2.3	0.00056133	1.25057e+12	2.6	0.000281331	6.26771e+11	2.4	0.00044588	9.93365e+11	2.3	0.00056133	1.25057e+12	2.4	0.00044588	9.93365e+11	2.3	0.00056133	1.25057e+12	2.1	0.000889648	1.98202e+12	2.6	0.000281331	6.26771e+11		1.02246e+13	4.07367e+11	1.35789e+11
0.119	525	2.6	0.000298914	6.99242e+11	2.6	0.000298914	6.99242e+11	2.9	0.000149812	3.50451e+11	2.8	0.000188602	4.41192e+11	2.7	0.000237436	5.55427e+11	2.7	0.000237436	5.55427e+11	2.5	0.000376311	8.80293e+11	2.4	0.000473748	1.10822e+12	2.9	0.000149812	3.50451e+11		5.63995e+12	2.50973e+11	8.36576e+10
0.126	550	2.8	0.000199697	4.89389e+11	2.8	0.000199697	4.89389e+11	2.9	0.000158625	3.88736e+11	2.8	0.000199697	4.89389e+11	2.6	0.000316498	7.75629e+11	2.8	0.000199697	4.89389e+11	2.7	0.000251403	6.16104e+11	2.5	0.000398447	9.7646e+11	2.9	0.000158625	3.88736e+11		5.10322e+12	1.94051e+11	6.46835e+10
0.131	575	2.7	0.000261379	6.69669e+11	2.7	0.000261379	6.69669e+11	2.7	0.000261379	6.69669e+11	2.6	0.000329057	8.43063e+11	2.6	0.000329057	8.43063e+11	2.7	0.000261379	6.69669e+11	2.7	0.000261379	6.69669e+11	2.5	0.000414258	1.06135e+12	2.8	0.000207621	5.31937e+11		6.62776e+12	1.55088e+11	5.16961e+10
0.135	600	2.7	0.00026936	7.20122e+11	2.6	0.000339105	9.0658e+11	2.8	0.000213961	5.72013e+11	2.7	0.00026936	7.20122e+11	2.9	0.000169955	4.54366e+11	2.8	0.000213961	5.72013e+11	2.7	0.00026936	7.20122e+11	2.5	0.000426907	1.14132e+12	2.9	0.000169955	4.54366e+11		6.26102e+12	2.21335e+11	7.37784e+10
0.138	625	2	0.00138	3.84309e+12	2.2	0.000870721	2.42482e+12	2.8	0.000218715	6.09088e+11	2.5	0.000436394	1.21529e+12	2.5	0.000436394	1.21529e+12	2.3	0.000691638	1.92611e+12	2.2	0.000870721	2.42482e+12	2.3	0.000691638	1.92611e+12	2.7	0.000275346	7.66797e+11		1.63514e+13	1.00957e+12	3.36523e+11
0.14	650	1.8	0.00221885	6.42632e+12	1.8	0.00221885	6.42632e+12	2.3	0.000701662	2.03218e+12	1.7	0.00279337	8.09026e+12	2.2	0.00088334	2.55836e+12	1.8	0.00221885	6.42632e+12	1.8	0.00221885	6.42632e+12	1.8	0.00221885	6.42632e+12	2.6	0.000351664	1.0185e+12		4.58309e+13	2.50666e+12	8.35554e+11
0.139	675	1	0.0139	4.18061e+13	1	0.0139	4.18061e+13	1.4	0.00553369	1.66433e+13	0.9	0.0174991	5.26308e+13	1.2	0.00877031	2.63779e+13	1.2	0.00877031	2.63779e+13	0.8	0.02203	6.62582e+13	1	0.0139	4.18061e+13	1.7	0.00277341	8.34141e+12		3.22048e+14	1.8089e+13	6.02967e+12
0.136	700	0.2	0.0858102	2.67644e+14	0.1	0.108029	3.36944e+14	0.5	0.043007	1.3414e+14	0.2	0.0858102	2.67644e+14	0.6	0.0341617	1.06551e+14	0.4	0.0541426	1.68872e+14	0.2	0.0858102	2.67644e+14	0.2	0.0858102	2.67644e+14	0.7	0.0271356	8.46366e+13		1.90172e+15	8.89206e+13	2.96402e+13

## Sheet: Sheet4
Power mW	wavelength	Bluegill 1 ND	Power/10^ND	pht/cm^2/s	Bluegill 2 ND	Power/10^ND	pht/cm^2/s	Bluegill 3 ND	Power/10^ND	pht/cm^2/s	Bluegill 4 ND	Power/10^ND	pht/cm^2/s	Bluegill 5 ND	Power/10^ND	pht/cm^2/s	Bluegill 6 ND	Power/10^ND	pht/cm^2/s	Bluegill 7 ND	Power/10^ND	pht/cm^2/s	Bluegill 8 ND	Power/10^ND	pht/cm^2/s	Bluegill 9 ND	Power/10^ND	pht/cm^2/s		Average	SDV	SE
0.082	400	0.5	0.0259307	4.62163e+13	0.4	0.0326448	5.81828e+13	0.5	0.0259307	4.62163e+13	0.5	0.0259307	4.62163e+13	0.5	0.0259307	4.62163e+13	0.5	0.0259307	4.62163e+13	0.6	0.0205975	3.67109e+13	0.5	0.0259307	4.62163e+13	0.6	0.0205975	3.67109e+13		4.08902e+14	6.30862e+12	2.10287e+12
0.088	425	2.3	0.000441045	8.35204e+11	2	0.00088	1.66645e+12	2.2	0.000555242	1.05146e+12	1.5	0.0027828	5.26978e+12	1.7	0.00175583	3.32501e+12	1.6	0.00221046	4.18594e+12	1.5	0.0027828	5.26978e+12	1.5	0.0027828	5.26978e+12	1.5	0.0027828	5.26978e+12		3.21432e+13	1.9184e+12	6.39467e+11
0.096	450	2.6	0.000241141	4.83509e+11	2.2	0.000605719	1.21452e+12	2.6	0.000241141	4.83509e+11	2	0.00096	1.92488e+12	2.2	0.000605719	1.21452e+12	2	0.00096	1.92488e+12	1.8	0.0015215	3.05074e+12	1.8	0.0015215	3.05074e+12	1.8	0.0015215	3.05074e+12		1.6398e+13	1.05307e+12	3.51025e+11
0.103	475	2.9	0.000129669	2.74443e+11	2.5	0.000325715	6.89369e+11	2.8	0.000163244	3.45503e+11	2.3	0.000516223	1.09258e+12	2.5	0.000325715	6.89369e+11	2.2	0.000649886	1.37547e+12	2	0.00103	2.17998e+12	2.2	0.000649886	1.37547e+12	2.6	0.000258724	5.47585e+11		8.56977e+12	6.13878e+11	2.04626e+11
0.112	500	2.9	0.000141	3.1413e+11	2.6	0.000281331	6.26771e+11	3	0.000112	2.49522e+11	2.4	0.00044588	9.93365e+11	2.7	0.000223469	4.97862e+11	2.4	0.00044588	9.93365e+11	2.3	0.00056133	1.25057e+12	2.4	0.00044588	9.93365e+11	2.8	0.000177508	3.95466e+11		6.31442e+12	3.62644e+11	1.20881e+11
0.119	525	3.1	9.45251e-05	2.2112e+11	2.8	0.000188602	4.41192e+11	3.2	7.50839e-05	1.75642e+11	2.6	0.000298914	6.99242e+11	2.7	0.000237436	5.55427e+11	2.6	0.000298914	6.99242e+11	2.5	0.000376311	8.80293e+11	2.5	0.000376311	8.80293e+11	3	0.000119	2.78373e+11		4.83082e+12	2.72743e+11	9.09145e+10
0.126	550	3.1	0.000100085	2.45276e+11	2.8	0.000199697	4.89389e+11	3.2	7.95006e-05	1.94829e+11	2.6	0.000316498	7.75629e+11	2.7	0.000251403	6.16104e+11	2.5	0.000398447	9.7646e+11	2.5	0.000398447	9.7646e+11	2.5	0.000398447	9.7646e+11	2.7	0.000251403	6.16104e+11		5.86671e+12	3.03017e+11	1.01006e+11
0.131	575	3.1	0.000104057	2.666e+11	2.8	0.000207621	5.31937e+11	3.2	8.26554e-05	2.11768e+11	2.5	0.000414258	1.06135e+12	2.8	0.000207621	5.31937e+11	2.4	0.00052152	1.33617e+12	2.5	0.000414258	1.06135e+12	2.5	0.000414258	1.06135e+12	2.8	0.000207621	5.31937e+11		6.59441e+12	4.02763e+11	1.34254e+11
0.135	600	2.8	0.000213961	5.72013e+11	2.6	0.000339105	9.0658e+11	3	0.000135	3.60916e+11	2.5	0.000426907	1.14132e+12	2.7	0.00026936	7.20122e+11	2.3	0.000676603	1.80886e+12	2.4	0.000537445	1.43683e+12	2.4	0.000537445	1.43683e+12	3	0.000135	3.60916e+11		8.74439e+12	5.16685e+11	1.72228e+11
0.138	625	2.7	0.000275346	7.66797e+11	2.3	0.000691638	1.92611e+12	2.8	0.000218715	6.09088e+11	2	0.00138	3.84309e+12	2.2	0.000870721	2.42482e+12	2.2	0.000870721	2.42482e+12	2	0.00138	3.84309e+12	2	0.00138	3.84309e+12	3	0.000138	3.84309e+11		2.00652e+13	1.4208e+12	4.73599e+11
0.14	650	1.9	0.0017625	5.10461e+12	1.6	0.00351664	1.0185e+13	2	0.0014	4.05473e+12	2.4	0.00055735	1.61422e+12	2.8	0.000221885	6.42632e+11	1.6	0.00351664	1.0185e+13	1.4	0.0055735	1.61422e+13	1.5	0.00442719	1.28222e+13	2.5	0.000442719	1.28222e+12		6.20329e+13	5.61299e+12	1.871e+12
0.139	675	1.3	0.0069665	2.09527e+13	0.8	0.02203	6.62582e+13	1.3	0.0069665	2.09527e+13	0.7	0.0277341	8.34141e+13	1	0.0139	4.18061e+13	0.8	0.02203	6.62582e+13	0.6	0.0349152	1.05012e+14	0.9	0.0174991	5.26308e+13	2	0.00139	4.18061e+12		4.61466e+14	3.26302e+13	1.08767e+13
0.136	700	0.5	0.043007	1.3414e+14	0.1	0.108029	3.36944e+14	0.5	0.043007	1.3414e+14	0.2	0.0858102	2.67644e+14	0.3	0.0681615	2.12597e+14	0.2	0.0858102	2.67644e+14	0.1	0.108029	3.36944e+14	0.2	0.0858102	2.67644e+14	1	0.0136	4.24188e+13		2.00012e+15	1.00281e+14	3.34271e+13
